# Supplementary material for: Programmed magnetic manipulation of vesicles into spatially coded prototissue architectures arrays
Source: Nat Commun. 2020 Jan 13;11:232. doi: 10.1038/s41467-019-14141-x (PMC6957477; doi:10.1038/s41467-019-14141-x)
Supplement: Supplementary file 6 — Source Data [file 41467_2019_14141_MOESM6_ESM.xlsx]

## Sheet: Figure 4
Figure 4d
	Fluorescence intensity of product resorufin with time of three samples
time(min)	Sample 1	Sample 2	Sample 3	Avg	SD
1.5	12	9	10	10.3333	1.52753
3	15	19	22	18.6667	3.51188
4.5	31	28	34	31	3
6	43	47	41	43.6667	3.05505
7.5	55	59	64	59.3333	4.50925
9	69	73	77	73	4
10.5	81	85	90	85.3333	4.50925
12	94	97	100	97	3
13.5	103	107	109	106.333	3.05505
15	109	113	116	112.667	3.51188
16.5	120	118	122	120	2
18	122	126	125	124.333	2.08167
19.5	127	130	129	128.667	1.52753
21	132	136	131	133	2.64575
22.5	135	136	137	136	1
24	137	140	142	139.667	2.51661
25.5	141	141	144	142	1.73205
27	141	143	144	142.667	1.52753
28.5	144	145	144	144.333	0.57735
30	143	146	144	144.333	1.52753
31.5	143	147	142	144	2.64575
33	144	143	146	144.333	1.52753
34.5	145	144	145	144.667	0.57735
36	144	142	146	144	2
37.5	143	144	147	144.667	2.08167
39	144	145	146	145	1
40.5	143	147	144	144.667	2.08167
42	144	144	146	144.667	1.1547

## Sheet: Figure S6
Supplementary Figure 6b
	Occupation percentage of GUVs in the colonies in fluorescence images (%)
time(min)	Colony 1	Colony 2	Colony 3	Colony 4	Colony 5	Colony 6	Colony 7	Colony 8	Colony 9	Avg	SD
0	0	0	5	0	8	8	0	0	0	2.33333	3.60555
2	34	31	39	37	42	45	50	35	40	39.2222	5.86894
5	48	57	54	42	67	64	54	56	44	54	8.38153
10	76	77	73	83	87	77	75	84	81	79.2222	4.7111
20	92	93	88	93	93	88	90	96	92	91.6667	2.59808
50	100	100	98	100	100	100	100	98	100	99.5556	0.88192

## Sheet: Figure S9
Supplementary Figure 9a											Supplementary Figure 9b											Supplementary Figure 9c
	Diameter of GUVs in different regions						Diamater of GUVs					Diameter of GUVs in different regions					Diamater of GUVs					Diameter of GUVs in different regions						Diamater of GUVs
GUVs	Region 1	Region 2	Region 3	Region 4			Avg	SD			GUVs	Region 1	Region 2	Region 3			Avg	SD			GUVs	Region 1	Region 2	Region 3	Region 4			Avg	SD
1	11.72	6.73	10.97	13.62		Region 1	10.2453	4.42043			1	13.58	12.09	11.97		Region 1	12.549	4.96676			1	7.281	5.925	10.017	7.153		Region 1	7.57598	3.06296
2	8.84	7.47	6.08	9.01		Region 2	8.91424	3.3612			2	12.61	7.91	4.94		Region 2	10.2684	4.04208			2	6.816	5.399	9.363	5.656		Region 2	5.29105	1.75692
3	6.47	10.47	6.32	8.18		Region 3	8.77847	3.24592			3	13.46	14.97	5.31		Region 3	6.16041	2.39119			3	7.991	4.89	5.779	4.286		Region 3	7.0753	2.46182
4	14.85	16.38	10.68	2.69		Region 4	8.51	3.23804			4	24.58	6.78	2.93							4	12.49	9.558	6.563	5.418		Region 4	5.58842	1.93542
5	18.34	9.58	8.36	10.11							5	11.95	11.26	6.84							5	5.691	7.885	6.397	4.055
6	12.02	8.67	13.98	5.01							6	5.11	7.16	6.56							6	7.8	2.09	4.141	3.326
7	16.51	12.69	8.05	5.17							7	16.51	15.57	3.58							7	11.597	7.681	4.317	4.972
8	7.99	12.11	5.45	10.82							8	8.55	10.53	6.31							8	7.86	3.739	6.453	4.798
9	8.99	3.97	11.66	9.68							9	6.66	13.91	8.39							9	6.7	6.989	4.825	6.183
10	4.05	3.9	8.71	11.22							10	12.36	8.21	6.03							10	9.891	3.568	5.06	3.28
11	14.51	8.86	13.3	6.53							11	6.33	8.42	4.56							11	10.055	7.471	9.898	5.934
12	9.39	14.98	4.87	6.25							12	6.4	6.5	10.4							12	10.578	3.218	5.628	6.8
13	14.85	6.46	6.96	8.57							13	12.36	13.9	4.73							13	14.619	6.891	8.943	5.599
14	16.37	5.77	9.49	8.3							14	9.49	8.07	4.44							14	3.552	3.361	9.64	5.65
15	7.98	10.81	11.67	8.98							15	9.05	7.27	4.68							15	8.657	2.748	5.316	4.839
16	6.44	8.38	7.8	10.69							16	15.62	16.79	2.47							16	8.363	4.206	7.072	6.573
17	17.13	11.76	6.28	6.66							17	13.68	4.38	3.42							17	6.176	4.253	7.184	4.231
18	8.73	7.68	10.84	10.38							18	12.58	10.54	6.09							18	4.493	4.392	4.603	5.603
19	9.29	9.44	13.62	11.74							19	11.61	15.81	6.82							19	5.448	2.931	6.498	6.064
20	12.18	6.52	8.3	14.88							20	17.44	17.55	10.03							20	9.822	3.912	3.291	7.584
21	9.19	6.31	6.08	16.59							21	13.51	15.64	5.06							21	5.782	4.854	5.523	5.039
22	8.23	6.06	6.7	6.18							22	16.48	14.22	6.25							22	7.857	5.75	5.001	5.047
23	9.81	5.86	10.17	5.15							23	14.01	14.34	4.95							23	21.643	3.811	11.35	5.388
24	7.8	12.32	10.5	4.49							24	6.51	9.76	4.89							24	4.659	8.023	8.665	8.173
25	4.02	5.28	13.47	10.48							25	12.61	6.57	4.64							25	5.257	6.019	7.984	12.715
26	8.51	8.88	6.13	7.14							26	7.7	8.39	3.23							26	5.168	9.767	7.242	3.897
27	6.68	7.99	15.23	5.69							27	16.12	15.48	7.16							27	4.05	3.863	7.103	4.205
28	7.85	6.93	6.08	3.17							28	17.97	15.56	9.6							28	10.925	4.907	4.413	5.355
29	8.12	4.51	7.19	6.14							29	11.2	13.57	6.83							29	8.556	2.647	9.938	7.11
30	11.81	13.34	8.58	10.04							30	10.53	9.65	4.62							30	7.335	5.08	4.551	7.036
31	8.77	13.26	6.53	12.01							31	8.67	10.28	9.87							31	4.815	3.831	5.676	1.771
32	3.55	6.86	6.11	5.26							32	7.16	16.01	10.69							32	5.168	3.882	6.198	8.147
33	13.15	5.35	9.26	10.09							33	5.84	11.44	4.81							33	6.155	2.399	8.734	6.838
34	16.7	4.68	11.74	8.42							34	6.66	14.13	3.22							34	11.989	5.229	9.708	6.957
35	12.21	11.37	6.34								35	7.04	10.59	4							35	11.062	8.424	7.178	5.636
36	5.01	8.56	6.79								36	6.17	8.57	8.59							36	11.026	3.19	4.292	11.101
37	10.75	14.19	5.69								37	8.92	9.49	5.36							37	7.212	3.744	11.017	4.023
38	8.9	5.82	9.77								38	14.91	12.3	7.21							38	12.807	4.987	4.639	3.491
39	5.01	5.52	9.23								39	16.46	15.13	3.66							39	8.292	5.475	3.179	3.474
40	5.84	11.52	6.79								40	11.58	11.17	9.08							40	4.827	7.067	5.862	5.328
41	5.55	8.35	6.59								41	7.35	16.59	8.77							41	4.534	5.114	8.553	3.746
42	16.7	7.45	13.51								42	9.05	12.92	5.35							42	9.438	5.779	6.811	4.033
43	3.64	7.93	14.28								43	13.77	7.95	4.58							43	5.509	6.101	5.01	5.865
44	4.98	7.47	6.44								44	16.22	15.61	3.33							44	5.668	4.813	7.422	6.337
45	10.74	9.3	12.09								45	7.41	6.18	3.88							45	6.048	6.091	7.374	3.49
46	11.58	4.37	7.74								46	8.87	13.38	3.93							46	7.492	4.345	17.574	3.641
47	7.31	8.71	12.02								47	20.81	10.38	4.04							47	5.233	6.674	9.096	5.257
48	9.98	5.84	8.49								48	11.06	7.46	3.82							48	6.785	3.744	6.061	5.455
49	5.94	5.48	5.38								49	8.72	11.68	5.33							49	8.235	4.315	6.903	7.366
50	17.61	7.91	4.49								50	14.08	9.59	7.57							50	10.599	9.109	8.99	5.573
51	9.04	7.85	9.3								51	15.6	14.98	4.32							51	11.134	4.212	9.206	7.991
52	9.05	4.82	9.56								52	14.7	9.14	6.42							52	9.391	7.9	8.69	3.109
53	6.83	8.09	4.01								53	6.68	7.93	5.89							53	9.662	4.419	6.386
54	15	9.22	10.09								54	30.9	12.75	4.6							54	4.496	4.317	7.963
55	10.74	10.14	8.77								55	12.87	14.08	11.85							55	9.843	3.493	6.986
56	4.84	9.35	6.6								56	19.5	5.41	6.94							56	10.014	3.426	6.266
57	9.76	9.39	9.96								57	17.59	15.13	11.98							57	9.207	4.709	5.344
58	9.34	5.64	6.98								58	13.96	10.79	4.71							58	8.028	9.3	7.449
59	3.23	9.52	21.63								59	8.07	16.29	8.59							59	5.516	4.103	6.983
60	8.59	7.22	15.36								60	5.26	10.92	9.29							60	4.722	5.532	2.828
61	9.58	13.59	8.01								61	12.35	10.8	6.3							61	7.82	5.841	4.594
62	4.59	11.39	6.01								62	5.98	6.17	6.84							62	3.57	4.368	5.801
63	5.67	4.87	3.01								63	18.79	6.82	6.97							63	8.441	5.327	6.037
64	25.89	10.96	6.06								64	15.09	6.99	5.97							64	6.018	3.814	5.456
65	7.83	10.3	4.97								65	18.87	20.01	5.73							65	12.104	3.469	7.309
66	13.69	4.11	11.17								66	15.2	12.74	9.05							66	2.757	4.709	7.072
67	11.75	6.9	10.46								67	5.46	12.34	4.13							67	10.753	6.441	3.179
68	6.96	5.7	8.55								68	14.45	7.8	3.85							68	4.269	2.436	6.453
69	11.33	7.12	10.11								69	8.32	5.46	4.34							69	6.864	5.88	13.36
70	10.76	8.91	6.82								70	15.64	9.65	7.36							70	4.305	4.915	6.27
71	12	10.19	5.35								71	10.67	10.27	5.06							71	10.134	3.618	4.846
72	21.64	8.89	6.47								72	17.55	11.48	9.62							72	4.079	3.052	4.245
73	8.05	9.92									73	9.39	8.32	8.59							73	6.838	6.915	9.161
74	11.82	9.26									74	13.91	16.08	6.72							74	6.61	4.103	8.468
75	6.01	11.72									75	18.01	7.61	4.07							75	7.758	6.03	4.362
76	5.1	14.39									76	16.05	12.03	11.96							76	6.629	4.54	6.447
77	8.8	9.29									77	18.76	7.46	5.14							77	2.819	3.777	7.664
78	7.73	13.01									78	21.88	5.06	11.15							78	11.184	7.091	8.06
79	11.96	7.68									79		3.68	5.97							79	7.761	6.449	9.535
80	9.45	8.36									80		5.37	3.52							80	8.156	4.598	4.639
81	10.56	14.41									81		4.89	4.19							81	6.117	4.238	9.096
82	12.34	13.77									82		4.21	3.33							82	5.738	6.197	5.575
83	10.79	5.87									83		3.51	4.38							83	6.105	5.451	6.449
84	7.58	5.86									84		2.84	5.21							84	7.731	3.65	5.575
85	9.16	5.65									85		4.07	11.16							85	9.918	7.628	6.174
86	23.62	16.64									86		3.94	6.71							86	7.466	5.363	5.093
87	10.43	12.03									87		6.27	3.24							87	3.733	6.375	6.317
88	10.96	6.43									88		3.97	7.15							88	4.368	4.722	11.397
89	12.74	4.93									89		4.98	3.7							89	6.174	6.101	6.084
90	13.94	11.72									90			8.2							90	8.042	4.798	6.777
91	13.69	4.48									91			5.88							91	7.731	4.366	5.475
92	11.25	12.96									92			4.51							92	7.359	4.061	8.263
93	6.51	8.44									93			4.24							93	4.452	6.266	8.989
94	14.15	15.79									94			4.31							94	6.604	4.435	6.453
95	13.94	12.76									95			5.43							95	9.801	4.922	6.174
96	8.9	6.32									96			9.29							96	5.996	4.573	6.78
97	9.17	7.92									97			4.73							97	12.248	2.183	4.674
98	23.71	4.22									98			6.31							98	5.858	4.167	9.535
99	8.19	5.23																			99	10.093	6.84	6.945
100	15.04	17.36																			100	9.445	4.873	7.681
101	7.59	6.39																			101	5.176	10.249	5.807
102	5.59	6.34																			102	2.619	5.915	10.283
103	5.8	16.49																			103	12.44	5.341	6.276
104		5.55																			104	6.018	5.807	9.269
105		4.89																			105	4.632	7.067	6.897
106		7.91																			106	8.479	4.538	5.546
107		13.05																			107	6.554	5.575	8.638
108		10.23																			108	5.936	7.681	6.875
109		16.77																			109	5.575	6.091	6.84
110		8.74																			110	6.964	3.779	4.915
111		6.6																			111	8.479	5.114	6.758
112		13.27																			112	7.541	6.846	5.27
113		10.17																			113	4.509	9.654	11.694
114		7.47																			114	8.484	8.959	6.689
115		9.95																			115	6.644	5.721	18.302
116		8.98																			116	6.359
117		3.57																			117	6.767
118		14.87																			118	21.278
																					119	4.276
																					120	3.999
																					121	6.56
																					122	7.723
																					123	5.814
																					124	6.037
																					125	12.267

## Sheet: Figure S11
Supplementary Figure 11 b
	Normalized fluorescence intensity of Rhodamine B dextran 70 kDa in GUVs
time(min)	GUV 1	GUV2	GUV3
0	0.97183	1	1
10	0.91549	0.96471	0.96471
30	0.95305	1	1
60	1	1	0.93333
90	0.91549	0.94118	1
120	0.98592	0.96471	0.92549

## Sheet: Figure S32
Supplementary Figure 32 b									Supplementary Figure 32 d
	Hydrogen peroxide concentration (mM)									Hydrogen peroxide concentration (mM)
	0.1	1	10							0.1	1	10
time(min)	Normalized fluorescence intensity of calcein in DMPC GUVs								time(min)	Normalized fluorescence intensity of calcein in DMPC+5% DOPE GUVs
0	1	1	1						0	1	1	1
10	0.96711	0.99375	0.97753						10	0.96018	0.98	1
20	0.96053	0.9625	0.96629						20	0.97345	0.985	0.96296
30	0.92763	0.95	0.93258						30	0.96903	0.985	0.98765
40	0.92763	0.9375	0.93258						40	0.9823	0.96	0.9321
50	0.95395	0.91875	0.92135						50	0.95575	0.94	0.9321
60	0.92763	0.9375	0.90449						60	0.96903	0.94	0.95062
